# Supplementary material for: User characteristics and service satisfaction of car sharing systems: Evidence from Hangzhou, China
Source: PLoS One. 2022 Feb 2;17(2):e0263476. doi: 10.1371/journal.pone.0263476 (PMC8809597; doi:10.1371/journal.pone.0263476)
Supplement: S1 File — (ZIP) [file pone.0263476.s001.zip]

Archive with 19 entries (18 files):
- S1 Questionnaires/
- S1 Questionnaires/PT survey-Sample 1.jpeg
- __MACOSX/S1 Questionnaires/._PT survey-Sample 1.jpeg
- S1 Questionnaires/.DS_Store
- __MACOSX/S1 Questionnaires/._.DS_Store
- S1 Questionnaires/Satisfaction survey-Sample 2.jpeg
- __MACOSX/S1 Questionnaires/._Satisfaction survey-Sample 2.jpeg
- S1 Questionnaires/PT survey-Chinese version.pdf
- __MACOSX/S1 Questionnaires/._PT survey-Chinese version.pdf
- S1 Questionnaires/Satisfaction survey-Chinese version.pdf
- __MACOSX/S1 Questionnaires/._Satisfaction survey-Chinese version.pdf
- S1 Questionnaires/Satisfaction survey-Englishi version.pdf
- __MACOSX/S1 Questionnaires/._Satisfaction survey-Englishi version.pdf
- S1 Questionnaires/PT survey-Sample 2.jpeg
- __MACOSX/S1 Questionnaires/._PT survey-Sample 2.jpeg
- S1 Questionnaires/Satisfaction survey-Sample 1.jpeg
- __MACOSX/S1 Questionnaires/._Satisfaction survey-Sample 1.jpeg
- S1 Questionnaires/PT survey-English version.pdf
- __MACOSX/S1 Questionnaires/._PT survey-English version.pdf
