# Supplementary material for: User characteristics and service satisfaction of car sharing systems: Evidence from Hangzhou, China
Source: PLoS One. 2022 Feb 2;17(2):e0263476. doi: 10.1371/journal.pone.0263476 (PMC8809597; doi:10.1371/journal.pone.0263476)
Supplement: S2 File — (ZIP) [file pone.0263476.s002.zip]

Archive with 5 entries (4 files):
- S2 Data/
- S2 Data/Satisfaction analysis data.sav
- __MACOSX/S2 Data/._Satisfaction analysis data.sav
- S2 Data/Person trip data.sav
- __MACOSX/S2 Data/._Person trip data.sav
